# Supplementary material for: Using eDNA techniques to find the endangered big-headed turtle (Platysternon megacephalum)
Source: PLoS One. 2022 Feb 7;17(2):e0262015. doi: 10.1371/journal.pone.0262015 (PMC8820637; doi:10.1371/journal.pone.0262015)
Supplement: S1 Table — (XLSX) [file pone.0262015.s001.xlsx]

## Sheet: Checklist 
Checklist for reporting the conducted validation steps
Variable to report	Definition	Level on scale	Completed / reported (yes=1 or no=0)
species name	scientific name	informative	1
common name	if applicable, name the species is commonly referred to	informative	1
broad taxonomic group	higher taxonomic level the target species is associated with	informative	1
eDNA source	sample type from which eDNA is processed	informative	1
assay type	PCR platform	informative	1
gene/region	the genomic region the assay is designed to amplify	informative	1
primer F (5'-3')	forward primer sequence in the 5' to 3' direction	informative	1
primer R (5'-3')	reverse primer sequence in the 5' to 3' direction	informative	1
probe (if applicable; 5'-3')	if applicable, probe sequence in the 5' to 3' direction	informative	1
5' reporter dye (e.g. FAM, VIC, TET, NED)	if applicable, name of the used reporter dye	informative	1
internal quencher (in the middle of the probe sequence; e.g. ZEN)	if applicable, name of the internal quencher	informative	0; not applicable
3' quencher (ZEN, BHQ1, BHQ2, IBFQ, TAMARA)	if applicable, name of the 3' quencher	informative	0; not applicable
TaqMan MGBNFQ (minor groove binder non fluorescent quencher)	if applicable, confirm the use of a TaqMan MGBNFQ (1 = yes, 0 = no)	informative	1
PCR chemistry	for qPCR assays only: PCR kit(s) used together with the assay	informative	1
new assay	the assay or parts of it have not been published previously (1 = yes, 0 = no)	informative	0
modification of previously published assay	the assay or parts of it have been previously published and are now developped further (1 = yes, 0 = no)	informative	0
previous publications	please list previous publications the new work is building on	informative	Lam et al. 2020 (doi: 10.1007/s12686-019-01103-0)
in silico analysis
minimum criterion: target species	Primers specifically match target	Level 1	1
database reported	database primers were compared to (e.g., NCBI)	Level 1	1
software name	name of software used to conduct in silico PCR (e.g., PrimerBlast)	Level 1	1
software parameters	parameters set for in silico PCR	Level 1	1
how many mismatches etc.	number of mismatches between primers and closely related species or co-occurring species	Level 1	1
where are mismatches located 3' 5'	where mismatches are located	Level 1	0
list potential non target organisms that may cause problems	List of non-target species that may cause problems with co-amplification	Level 1	1
test closely related species	Primers not likely to amplify closely related species	Level 2	1
test co-occurring species	Primers not likely to amplify co-occurring species	Level 3	1
target tissue testing
minimum criterion: target tissue	used target tissue for testing assay; does not mean extraction of target tissue needs to be described in the paper. Code as "1" if tested with target tissue extracts.	Level 1	1
tissue source	collection date information for tissue	Level 1	0
geographic scope	location information for target tissue	Level 1	1
number of individuals the tissue was extracted from	number of individuals target tissue is from	Level 1	0
tested on more than one haplotype	tested assay on one or more haplotype(s); If multiple haplotypes are not expected in the geographic range for validation and this is not necessary, then leave blank	Level 1
DNA concentration of the target extracts	DNA quantification and method of quantification. Attention: DNA concentration of tissue might be reported next to the PCR conditions	Level 1	1
PCR (target tissue and eDNA PCR together): for Level 1, only few very basic PCR reporting criteria are evaluated (marked with L1); for Level 2 and higher, the whole block is taken into account.
minimum criterion: primer sequence at level 1; DNA extract volume in PCR at higher levels	at Level 1: primer sequence included in the manuscript; at Level 2 or higher: the volume of DNA extract going into the PCR must be reported	Level 1 and 2	1
primer sequences reported; L1	the primer sequences are contained in the manuscript	Level 1	1
thermocycling conditions; L1	conditions used to amplify target tissue; enough PCR specifications reported to get a basic understanding how the cycler was operated	Level 1	1
check of amplification success; L1	process used to verify amplification success (electrophoresis, melt curve, etc.)	Level 1	1
amplification confirmed by sequencing; L1	methods used for sequence confirmation and how many positives where correct	Level 1	1
gene / region; L1	the genomic region the assay is designed to amplify	Level 1	1
probe (if applicable; 5'-3')	if applicable, probe sequence in the 5' to 3' direction	Level 2	1
5' reporter dye	if applicable, name of the used reporter dye	Level 2	1
internal quencher	if applicable, name of the internal quencher	Level 2	0; not applicable
3' quencher	if applicable, name of the 3' quencher	Level 2	0; not applicable
taqman MGBNFQ	if applicable, confirm the use of a TaqMan MGBNFQ (1 = yes, 0 = no)	Level 2	1
volume	total volume of each reaction going into PCR	Level 2	1
primer concentration	concentration of each primer and probe when applicable	Level 2	1
use of commercial Master Mix	if applicable, master mix name and manufacturer	Level 2	1
use of custom Master Mix	if applicable, mixed reagents themselves in a specific way	Level 2	0; not applicable
MgCl2 concentration	concentration reported	Level 2	0
dNTP concentration	concentration reported	Level 2	0
buffer type and concentration	recipe for buffer contents and concentration	Level 2	0; not applicable
enzyme type and concentration	type and brand of Taq (e.g. Fast Start Taq, Roche, AmpliTaq gold, Applied Biosystems)	Level 2	1
enhancer chemicals (additives TMAC, BSA, DMSO….)	concentration and reason reported	Level 2	0; not applicable
DNA extract volume in PCR	the volume of DNA extract going into the PCR must be reported	Level 3	1
cycler model	make and model of PCR machine	Level 2	1
annealing time	annealing time reported	Level 2	1
annealing temperature	annealing temperature reported	Level 2	1
cycles	number of cycles reported	Level 2	1
technical replication	used PCR technical replication	Level 2	1
optimization of PCR conditions	reporting of any methods used to optimize PCR conditions or protocol	Level 2	1
in vitro testing on closely related non-target species
minimum criterion: any in vitro non-target tissue testing	if any of the below criteria is fulfilled, the minimum criterion is fulfilled	Level 2	1
how many per species	number of tissue samples per non-target species tested	Level 2	1
geographic origin	location information for non-target tissue	Level 2	1
tissue source (fresh or old)	collection date information for non-target tissue	Level 2	0
non-target amplification checked via sequencing	methods used for sequence confirmation and how many positives where correct	Level 2	1
DNA concentration	method of quantification and amount or range for non-target tissue samples	Level 2	1
stray variables: These are important for the general validation process (total scoring percentage), but do not conform to any of the other blocks. No minimum criterion is associated with them.
basic geographic scope	Study reports something about the geographic area in which the assay was tested, e.g. ponds in a certain area of the UK	Level 1	1
unidirectional lab flow	Study separated processes by low vs. high quantities of DNA. For example, separate spaces for water filtration, DNA extraction and PCR preparation from post PCR analysis	Level 3	0
extensive geographic testing	Study reports potential area in which the assay can be used, e.g. the whole species occurrence range	Level 4	0
extraction method performed on environmental DNA samples
minimum criterion: method of extraction	use of a kit (provide name and manufacturer) or custom (provide all details of chemicals including their manufacturer and concentrations used)	Level 3	1
modifications from established protocol	if no modifications were included (e.g. from a commercial protocol) , scored as 0. If the protocol was used in a previous publication and changes are reported in detail, scored as 1.	Level 3	1
lysate volume	volume the filter or pellet is lysed in	Level 3	1
extraction negative control	use of a negative control for extraction procedure	Level 3	1
elution volume	volume the DNA is reconstituted in at the end of extraction	Level 3	1
verification of DNA extraction	a quantification of DNA was performed or electrophoresis was performed	Level 3	1
concentration of eDNA from environmental sample
minimum criterion: filter type OR precipitation chemicals	either the filter type or the precipitation chemicals must be provided	Level 3	1
volume/mass of environmental sample	for water samples, that the water volume per sample, for soil/ sediment the mass	Level 3	1
filter type	if applicable, the brand and material type of filter	Level 3	1
pore size	size of pores	Level 3	1
surface area / diameter	size of filter	Level 3	0
pressure used for filtration	any estimate for the pressure used to pump the water sample past the filter membrane	Level 3	1
filter preservation	filter preservative used to store filter before extraction; freezing alone does not count	Level 3	1
precipitation chemicals added	if applicable, concentrations of chemicals used to precipitate DNA	Level 3	0; not applicable
centrifugation force and time for precipitation	time and force used to precipitate DNA	Level 3	0; not applicable
temperature of precipitation	temperature the centrifuge was kept at during centrifugation	Level 3	0; not applicable
storage between collection and processing	filters placed at a specific storage temperature or location before proceeding to extraction	Level 3	1
"field" blanks	use of negative controls for filtration process	Level 3	0
detection obtained from environmental samples
minimum criterion: detection from a water sample (artificial or natural habitat)	either natural habitat, artificial habitat, or DNA spiked into sample must be positive	Level 3	1
criteria to determine detection	for example, a certain number of positive amplifications / bands per sample	Level 3	1
sample type (e.g. water sediment)	type of environmental sample the DNA was extracted from	Level 3	1
artificial habitat	samples taken from a mesocosm tank in lab or enclosure in zoo etc., including semi-natural systems	Level 3	1
natural habitat	samples taken from locations uncontrolled by researchers	Level 3	1
target DNA spiked into sample type	water sample where the species DNA was added such as tap water or water from a natural habitat	Level 3	0
environmental variables recorded	any record of general conditions at the sampling location helping to understand eDNA detection (e.g. pH, conductivity, microbial activity, etc.)	Level 3	1
sequence validation of positive environmental samples	reporting sequencing of field detections at least for some percentage of the positive amplicons; also applies to positive field blanks	Level 3	0
limit of detection established (LOD)
minimum criterion: determined limit of detection	was a limit of detection (LOD) established? Information might not be termed "LOD" in the papers	Level 4	1
method of establishment	may not be called LOD, but authors define a DNA concentration using some method below which the amplification is not different from zero	Level 4	1
multiple replicates of standard curve	was the LOD value determined through repetition (e.g., the standard curve run more than once)	Level 4	1
extensive field testing of environmental samples
minimum criterion: multiple locations or multiple samples	either multiple locations or multiple samples needs to be positive	Level 4	1
multiple locations	use of locations from more than a single environmental entity (e.g water body, a single river, a single meadow)	Level 4	1
site where species is not there	site where species is not present	Level 4	1
site where species is there	site where species is present	Level 4	1
site where species was there historically	if applicable, site where the species has been lost from	Level 4	1
multiple samples at each site	biological replicate samples from the same environmental entity	Level 4	1
environmental gradients (e.g. abiotic/biotic conditions)	sites within or among environmental entities	Level 4	0
different known target species densities	species varied in density between sample locations	Level 4	1
testing against data from traditional methods	compared to a conventional method of detection; the conventional method results don't need to be from the same day; it's enough if there is some record	Level 4	0
inhibition testing	determined environmental variables that can cause a change in amplification	Level 4	1
in vitro testing on co-occurring non-target species
minimum criterion: any advanced in vitro testing undertaken	if any of the below criteria is fulfilled, the minimum criterion is fulfilled	Level 4	1
geographic region tested	what geographic region was considered for defining co-occurring (e.g. a few sites, or large range such as known species range)	Level 4	0
source of species occurrence information	information from grey literature, standardized surveys, gbif database, etc.	Level 4	1
multiple samples per species	number of individuals from each non-target species	Level 4	0
geographic origin of tissue samples	location information for target tissue; more than one sample from one site tested	Level 4	0
tissue source	collection date information for non-target tissue	Level 4	0
non-target amplification checked via sequencing	methods used for sequence confirmation and how many positives where correct	Level 4	0
DNA concentration	method of quantification and amount or range for non-target tissue samples	Level 4	1
comprehensive specificity testing
minimum criterion: non co-occurring/closely related species checked from in silico	any tests of unexpected taxa that match in silico, but not co-occurring or are from a taxonomic group highly divergent from species (e.g., bacteria, fungi, etc.)	Level 5	0
justify non-verified results from in silico (geographic/realistic)	provide reasons for not checking an in silico match (e.g., narrow species distribution on another continent)	Level 5	0
non-target amplification checked via sequencing	methods used for sequence confirmation and how many positives where correct	Level 5	0
detection probability estimation from statistical modelling
minimum criterion: any effort made towards detection probability estimation	if any of the below criteria is fulfilled, the minimum criterion is fulfilled	Level 5	1
sampling through time	samples taken at same location in time	Level 5	1
sampling spatially	sample taken throughout an expected range of the species presence, but does not have to be an entire species range	Level 5	1
statistical modelling	applied modeling of some sort to estimate detection probabilities in space or time	Level 5	0
occupancy modelling	applied modelling to estimate occupancy	Level 5	0
parameters and variables of model reported	all assumptions and parameters/variables stated	Level 5	0
understanding ecological and physical factors influencing eDNA in the environment
minimum criterion: single factor influencing eDNA in the environment tested	if any of the below criteria is fulfilled, the minimum criterion is fulfilled	Level 5	0
known origin (e.g. shedding rate)	direct estimates from species during life stages or other transitions (eating, resting, etc.)	Level 5	0
state	determined the condition of DNA from which detection arises (e.g., particle bound, cell or organelle, free DNA)	Level 5	0
degradation rate	determined through experiments of species presence and removal from a system	Level 5	0
transport	movement of DNA originating from a species in a natural water body	Level 5	0
