# Supplementary material for: Using eDNA techniques to find the endangered big-headed turtle (Platysternon megacephalum)
Source: PLoS One. 2022 Feb 7;17(2):e0262015. doi: 10.1371/journal.pone.0262015 (PMC8820637; doi:10.1371/journal.pone.0262015)
Supplement: S2 Table — (XLSX) [file pone.0262015.s002.xlsx]

## Sheet: Supplementary Table 1
Sampling Site	Category	Sampling Season	Amplification Result	Quantity Mean	Quantity SD	Cq value	Slope	Y-intercept	R square	Efficiency
KP1	Known Population	2016-11-01	Negative	0	0		-3.326	45.757	0.939	99.83
KP2	Known Population	2016-11-01	Negative	0	0		-3.659	45.384	0.918	87.632
KP3	Known Population	2016-11-01	Negative	0	0		-3.659	45.384	0.918	87.632
KP4	Known Population	2016-11-01	Negative	0	0		-3.659	45.384	0.918	87.632
KP5	Known Population	2016-11-01	Uncertain	118.787	0	37.7923	-3.659	45.384	0.918	87.632
KP6	Known Population	2016-11-01	Negative	0	0		-3.326	45.757	0.939	99.83
KP7	Known Population	2016-11-01	Positive	75.1196	31.4742	38.5935	-3.659	45.384	0.918	87.632
KP8	Known Population	2016-11-01	Negative	0	0		-3.659	45.384	0.918	87.632
HR1	Historical Record	2016-11-01	Negative	0	0		-3.659	45.384	0.918	87.632
HR2	Historical Record	2016-11-01	Negative	0	0		-3.659	45.384	0.918	87.632
HR3	Historical Record	2016-11-01	Negative	0	0		-3.659	45.384	0.918	87.632
HR4	Historical Record	2016-11-01	Negative	0	0		-3.659	45.384	0.918	87.632
HR5	Historical Record	2016-11-01	Negative	0	0		-3.659	45.384	0.918	87.632
HR6	Historical Record	2016-11-01	Negative	0	0		-3.659	45.384	0.918	87.632
HR7	Historical Record	2016-11-01	Negative	0	0		-3.659	45.384	0.918	87.632
HR8	Historical Record	2016-11-01	Negative	0	0		-3.659	45.384	0.918	87.632
HR9	Historical Record	2016-11-01	Negative	0	0		-3.659	45.384	0.918	87.632
UN1	Unknown	2016-11-01	Negative	0	0		-3.659	45.384	0.918	87.632
UN2	Unknown	2016-11-01	Negative	0	0		-3.659	45.384	0.918	87.632
UN3	Unknown	2016-11-01	Negative	0	0		-3.659	45.384	0.918	87.632
UN4	Unknown	2016-11-01	Negative	0	0		-3.659	45.384	0.918	87.632
UN5	Unknown	2016-11-01	Negative	0	0		-3.659	45.384	0.918	87.632
UN6	Unknown	2016-11-01	Negative	0	0		-3.659	45.384	0.918	87.632
UN7	Unknown	2016-11-01	Negative	0	0		-3.659	45.384	0.918	87.632
UN8	Unknown	2016-11-01	Negative	0	0		-3.659	45.384	0.918	87.632
UN9	Unknown	2016-11-01	Negative	0	0		-3.659	45.384	0.918	87.632
UN10	Unknown	2016-11-01	Negative	0	0		-3.659	45.384	0.918	87.632
UN11	Unknown	2016-11-01	Negative	0	0		-3.659	45.384	0.918	87.632
UN12	Unknown	2016-11-01	Negative	0	0		-3.659	45.384	0.918	87.632
UN13	Unknown	2016-11-01	Negative	0	0		-3.659	45.384	0.918	87.632
UN14	Unknown	2016-11-01	Negative	0	0		-3.659	45.384	0.918	87.632
UN15	Unknown	2016-11-01	Negative	0	0		-3.659	45.384	0.918	87.632
UN16	Unknown	2016-11-01	Negative	0	0		-3.659	45.384	0.918	87.632
UN17	Unknown	2016-11-01	Negative	0	0		-3.659	45.384	0.918	87.632
KP1	Known Population	2017-02-01	Negative	0	0		-3.756	46.521	0.958	84.601
KP2	Known Population	2017-02-01	Negative	0	0		-3.756	46.521	0.958	84.601
KP3	Known Population	2017-02-01	Negative	0	0		-3.756	46.521	0.958	84.601
KP4	Known Population	2017-02-01	Negative	0	0		-3.756	46.521	0.958	84.601
KP5	Known Population	2017-02-01	Uncertain	295.497	0	37.5396	-3.326	45.757	0.939	99.83
KP6	Known Population	2017-02-01	Negative	0	0		-3.326	45.757	0.939	99.83
KP7	Known Population	2017-02-01	Negative	0	0		-3.756	46.521	0.958	84.601
KP8	Known Population	2017-02-01	Negative	0	0		-3.756	46.521	0.958	84.601
HR1	Historical Record	2017-02-01	Negative	0	0		-3.756	46.521	0.958	84.601
HR2	Historical Record	2017-02-01	Negative	0	0		-3.756	46.521	0.958	84.601
HR3	Historical Record	2017-02-01	Negative	0	0		-3.756	46.521	0.958	84.601
HR4	Historical Record	2017-02-01	Negative	0	0		-3.756	46.521	0.958	84.601
HR5	Historical Record	2017-02-01	Negative	0	0		-3.756	46.521	0.958	84.601
HR6	Historical Record	2017-02-01	Negative	0	0		-3.756	46.521	0.958	84.601
HR7	Historical Record	2017-02-01	Negative	0	0		-3.756	46.521	0.958	84.601
HR8	Historical Record	2017-02-01	Negative	0	0		-3.756	46.521	0.958	84.601
HR9	Historical Record	2017-02-01	Negative	0	0		-3.756	46.521	0.958	84.601
UN1	Unknown	2017-02-01	Negative	0	0		-3.756	46.521	0.958	84.601
UN2	Unknown	2017-02-01	Negative	0	0		-3.756	46.521	0.958	84.601
UN3	Unknown	2017-02-01	Negative	0	0		-3.756	46.521	0.958	84.601
UN4	Unknown	2017-02-01	Negative	0	0		-3.756	46.521	0.958	84.601
UN5	Unknown	2017-02-01	Negative	0	0		-3.756	46.521	0.958	84.601
UN6	Unknown	2017-02-01	Negative	0	0		-3.756	46.521	0.958	84.601
UN7	Unknown	2017-02-01	Negative	0	0		-3.756	46.521	0.958	84.601
UN8	Unknown	2017-02-01	Negative	0	0		-3.756	46.521	0.958	84.601
UN9	Unknown	2017-02-01	Negative	0	0		-3.756	46.521	0.958	84.601
UN10	Unknown	2017-02-01	Positive	73.6833	0.378316	39.5066	-3.756	46.521	0.958	84.601
UN11	Unknown	2017-02-01	Negative	0	0		-3.756	46.521	0.958	84.601
UN12	Unknown	2017-02-01	Negative	0	0		-3.756	46.521	0.958	84.601
UN13	Unknown	2017-02-01	Negative	0	0		-3.756	46.521	0.958	84.601
UN14	Unknown	2017-02-01	Negative	0	0		-3.756	46.521	0.958	84.601
UN15	Unknown	2017-02-01	Uncertain	0	0		-3.326	45.757	0.939	99.83
UN16	Unknown	2017-02-01	Negative	0	0		-3.756	46.521	0.958	84.601
UN17	Unknown	2017-02-01	Negative	0	0		-3.756	46.521	0.958	84.601
KP1	Known Population	2017-05-01	Negative	0	0		-3.475	44.901	0.887	93.993
KP2	Known Population	2017-05-01	Negative	0	0		-3.475	44.901	0.887	93.993
KP3	Known Population	2017-05-01	Negative	0	0		-3.475	44.901	0.887	93.993
KP4	Known Population	2017-05-01	Negative	0	0		-3.326	45.757	0.939	99.83
KP5	Known Population	2017-05-01	Positive	183.54	17.4047	37.0381	-3.475	44.901	0.887	93.993
KP6	Known Population	2017-05-01	Negative	0	0		-3.475	44.901	0.887	93.993
KP7	Known Population	2017-05-01	Negative	0	0		-3.475	44.901	0.887	93.993
KP8	Known Population	2017-05-01	Negative	0	0		-3.475	44.901	0.887	93.993
HR1	Historical Record	2017-05-01	Negative	0	0		-3.475	44.901	0.887	93.993
HR2	Historical Record	2017-05-01	Negative	0	0		-3.475	44.901	0.887	93.993
HR3	Historical Record	2017-05-01	Negative	0	0		-3.475	44.901	0.887	93.993
HR4	Historical Record	2017-05-01	Negative	0	0		-3.475	44.901	0.887	93.993
HR5	Historical Record	2017-05-01	Negative	0	0		-3.475	44.901	0.887	93.993
HR6	Historical Record	2017-05-01	Negative	0	0		-3.475	44.901	0.887	93.993
HR7	Historical Record	2017-05-01	Negative	0	0		-3.475	44.901	0.887	93.993
HR8	Historical Record	2017-05-01	Negative	0	0		-3.475	44.901	0.887	93.993
HR9	Historical Record	2017-05-01	Negative	0	0		-3.475	44.901	0.887	93.993
UN1	Unknown	2017-05-01	Negative	0	0		-3.475	44.901	0.887	93.993
UN2	Unknown	2017-05-01	Negative	0	0		-3.326	45.757	0.939	99.83
UN3	Unknown	2017-05-01	Negative	0	0		-3.475	44.901	0.887	93.993
UN4	Unknown	2017-05-01	Negative	0	0		-3.475	44.901	0.887	93.993
UN5	Unknown	2017-05-01	Negative	0	0		-3.475	44.901	0.887	93.993
UN6	Unknown	2017-05-01	Negative	0	0		-3.475	44.901	0.887	93.993
UN7	Unknown	2017-05-01	Negative	0	0		-3.475	44.901	0.887	93.993
UN8	Unknown	2017-05-01	Negative	0	0		-3.475	44.901	0.887	93.993
UN9	Unknown	2017-05-01	Negative	0	0		-3.475	44.901	0.887	93.993
UN10	Unknown	2017-05-01	Negative	0	0		-3.475	44.901	0.887	93.993
UN11	Unknown	2017-05-01	Negative	0	0		-3.475	44.901	0.887	93.993
UN12	Unknown	2017-05-01	Negative	0	0		-3.475	44.901	0.887	93.993
UN13	Unknown	2017-05-01	Negative	0	0		-3.475	44.901	0.887	93.993
UN14	Unknown	2017-05-01	Negative	0	0		-3.326	45.757	0.939	99.83
UN15	Unknown	2017-05-01	Negative	0	0		-3.475	44.901	0.887	93.993
UN16	Unknown	2017-05-01	Negative	0	0		-3.475	44.901	0.887	93.993
UN17	Unknown	2017-05-01	Negative	0	0		-3.475	44.901	0.887	93.993
KP1	Known Population	2017-08-01	Negative	0	0		-3.376	44.377	0.915	97.788
KP2	Known Population	2017-08-01	Negative	0	0		-3.376	44.377	0.915	97.788
KP3	Known Population	2017-08-01	Negative	0	0		-3.376	44.377	0.915	97.788
KP4	Known Population	2017-08-01	Negative	0	0		-3.376	44.377	0.915	97.788
KP5	Known Population	2017-08-01	Uncertain	191.146	0	38.1689	-3.326	45.757	0.939	99.83
KP6	Known Population	2017-08-01	Negative	0	0		-3.376	44.377	0.915	97.788
KP7	Known Population	2017-08-01	Negative	0	0		-3.376	44.377	0.915	97.788
KP8	Known Population	2017-08-01	Negative	0	0		-3.376	44.377	0.915	97.788
HR1	Historical Record	2017-08-01	Negative	0	0		-3.376	44.377	0.915	97.788
HR2	Historical Record	2017-08-01	Negative	0	0		-3.376	44.377	0.915	97.788
HR3	Historical Record	2017-08-01	Negative	0	0		-3.376	44.377	0.915	97.788
HR4	Historical Record	2017-08-01	Negative	0	0		-3.376	44.377	0.915	97.788
HR5	Historical Record	2017-08-01	Negative	0	0		-3.376	44.377	0.915	97.788
HR6	Historical Record	2017-08-01	Negative	0	0		-3.376	44.377	0.915	97.788
HR7	Historical Record	2017-08-01	Negative	0	0		-3.376	44.377	0.915	97.788
HR8	Known Population	2017-08-01	Negative	0	0		-3.376	44.377	0.915	97.788
HR9	Historical Record	2017-08-01	Negative	0	0		-3.376	44.377	0.915	97.788
UN1	Unknown	2017-08-01	Negative	0	0		-3.376	44.377	0.915	97.788
UN2	Unknown	2017-08-01	Negative	0	0		-3.376	44.377	0.915	97.788
UN3	Unknown	2017-08-01	Negative	0	0		-3.376	44.377	0.915	97.788
UN4	Unknown	2017-08-01	Negative	0	0		-3.376	44.377	0.915	97.788
UN5	Unknown	2017-08-01	Negative	0	0		-3.376	44.377	0.915	97.788
UN6	Unknown	2017-08-01	Negative	0	0		-3.376	44.377	0.915	97.788
UN7	Unknown	2017-08-01	Negative	0	0		-3.376	44.377	0.915	97.788
UN8	Unknown	2017-08-01	Negative	0	0		-3.376	44.377	0.915	97.788
UN9	Unknown	2017-08-01	Negative	0	0		-3.376	44.377	0.915	97.788
UN10	Unknown	2017-08-01	Negative	0	0		-3.376	44.377	0.915	97.788
UN11	Unknown	2017-08-01	Negative	0	0		-3.376	44.377	0.915	97.788
UN12	Unknown	2017-08-01	Negative	0	0		-3.376	44.377	0.915	97.788
UN13	Unknown	2017-08-01	Negative	0	0		-3.376	44.377	0.915	97.788
UN14	Unknown	2017-08-01	Negative	0	0		-3.376	44.377	0.915	97.788
UN15	Unknown	2017-08-01	Negative	0	0		-3.376	44.377	0.915	97.788
UN16	Unknown	2017-08-01	Negative	0	0		-3.376	44.377	0.915	97.788
UN17	Unknown	2017-08-01	Negative	0	0		-3.376	44.377	0.915	97.788
KP1	Known Population	2017-11-01	Negative	0	0		-3.524	44.897	0.951	92.189
KP2	Known Population	2017-11-01	Negative	0	0		-3.326	45.757	0.939	99.83
KP3	Known Population	2017-11-01	Negative	0	0		-3.524	44.897	0.951	92.189
KP4	Known Population	2017-11-01	Negative	0	0		-3.524	44.897	0.951	92.189
KP5	Known Population	2017-11-01	Negative	0	0		-3.524	44.897	0.951	92.189
KP6	Known Population	2017-11-01	Negative	0	0		-3.524	44.897	0.951	92.189
KP7	Known Population	2017-11-01	Negative	0	0		-3.524	44.897	0.951	92.189
KP8	Known Population	2017-11-01	Negative	0	0		-3.524	44.897	0.951	92.189
HR1	Historical Record	2017-11-01	Negative	0	0		-3.524	44.897	0.951	92.189
HR2	Historical Record	2017-11-01	Negative	0	0		-3.524	44.897	0.951	92.189
HR3	Historical Record	2017-11-01	Negative	0	0		-3.524	44.897	0.951	92.189
HR4	Historical Record	2017-11-01	Negative	0	0		-3.524	44.897	0.951	92.189
HR5	Historical Record	2017-11-01	Negative	0	0		-3.524	44.897	0.951	92.189
HR6	Historical Record	2017-11-01	Negative	0	0		-3.524	44.897	0.951	92.189
HR7	Historical Record	2017-11-01	Negative	0	0		-3.524	44.897	0.951	92.189
HR8	Known Population	2017-11-01	Negative	0	0		-3.524	44.897	0.951	92.189
HR9	Historical Record	2017-11-01	Negative	0	0		-3.524	44.897	0.951	92.189
UN1	Unknown	2017-11-01	Negative	0	0		-3.524	44.897	0.951	92.189
UN2	Unknown	2017-11-01	Negative	0	0		-3.524	44.897	0.951	92.189
UN3	Unknown	2017-11-01	Negative	0	0		-3.524	44.897	0.951	92.189
UN4	Unknown	2017-11-01	Negative	0	0		-3.524	44.897	0.951	92.189
UN5	Unknown	2017-11-01	Negative	0	0		-3.524	44.897	0.951	92.189
UN6	Unknown	2017-11-01	Negative	0	0		-3.524	44.897	0.951	92.189
UN7	Unknown	2017-11-01	Negative	0	0		-3.524	44.897	0.951	92.189
UN8	Unknown	2017-11-01	Negative	0	0		-3.524	44.897	0.951	92.189
UN9	Unknown	2017-11-01	Positive	363.63	237.612	37.4134	-3.326	45.757	0.939	99.83
UN10	Unknown	2017-11-01	Negative	0	0		-3.524	44.897	0.951	92.189
UN11	Unknown	2017-11-01	Negative	0	0		-3.524	44.897	0.951	92.189
UN12	Unknown	2017-11-01	Negative	0	0		-3.524	44.897	0.951	92.189
UN13	Unknown	2017-11-01	Negative	0	0		-3.524	44.897	0.951	92.189
UN14	Unknown	2017-11-01	Negative	0	0		-3.524	44.897	0.951	92.189
UN15	Unknown	2017-11-01	Negative	0	0		-3.524	44.897	0.951	92.189
UN16	Unknown	2017-11-01	Negative	0	0		-3.524	44.897	0.951	92.189
UN17	Unknown	2017-11-01	Negative	0	0		-3.524	44.897	0.951	92.189
KP1	Known Population	2018-02-01	Negative	0	0		-3.374	43.751	0.976	97.872
KP2	Known Population	2018-02-01	Negative	0	0		-3.374	43.751	0.976	97.872
KP3	Known Population	2018-02-01	Negative	0	0		-3.374	43.751	0.976	97.872
KP4	Known Population	2018-02-01	Negative	0	0		-3.326	45.757	0.939	99.83
KP5	Known Population	2018-02-01	Positive	524.278	333.634	36.9014	-3.326	45.757	0.939	99.83
KP6	Known Population	2018-02-01	Negative	0	0		-3.374	43.751	0.976	97.872
KP7	Known Population	2018-02-01	Negative	0	0		-3.374	43.751	0.976	97.872
KP8	Known Population	2018-02-01	Negative	0	0		-3.374	43.751	0.976	97.872
HR1	Historical Record	2018-02-01	Negative	0	0		-3.374	43.751	0.976	97.872
HR2	Historical Record	2018-02-01	Negative	0	0		-3.374	43.751	0.976	97.872
HR3	Historical Record	2018-02-01	Negative	0	0		-3.374	43.751	0.976	97.872
HR4	Historical Record	2018-02-01	Negative	0	0		-3.374	43.751	0.976	97.872
HR5	Historical Record	2018-02-01	Negative	0	0		-3.374	43.751	0.976	97.872
HR6	Historical Record	2018-02-01	Negative	0	0		-3.374	43.751	0.976	97.872
HR7	Historical Record	2018-02-01	Negative	0	0		-3.374	43.751	0.976	97.872
HR8	Historical Record	2018-02-01	Negative	0	0		-3.374	43.751	0.976	97.872
HR9	Historical Record	2018-02-01	Negative	0	0		-3.374	43.751	0.976	97.872
UN1	Unknown	2018-02-01	Negative	0	0		-3.374	43.751	0.976	97.872
UN2	Unknown	2018-02-01	Negative	0	0		-3.374	43.751	0.976	97.872
UN3	Unknown	2018-02-01	Negative	0	0		-3.374	43.751	0.976	97.872
UN4	Unknown	2018-02-01	Negative	0	0		-3.374	43.751	0.976	97.872
UN5	Unknown	2018-02-01	Negative	0	0		-3.374	43.751	0.976	97.872
UN6	Unknown	2018-02-01	Negative	0	0		-3.374	43.751	0.976	97.872
UN7	Unknown	2018-02-01	Negative	0	0		-3.374	43.751	0.976	97.872
UN8	Unknown	2018-02-01	Negative	0	0		-3.374	43.751	0.976	97.872
UN9	Unknown	2018-02-01	Negative	0	0		-3.374	43.751	0.976	97.872
UN10	Unknown	2018-02-01	Uncertain	0	0		-3.326	45.757	0.939	99.83
UN11	Unknown	2018-02-01	Negative	0	0		-3.374	43.751	0.976	97.872
UN12	Unknown	2018-02-01	Negative	0	0		-3.374	43.751	0.976	97.872
UN13	Unknown	2018-02-01	Negative	0	0		-3.374	43.751	0.976	97.872
UN14	Unknown	2018-02-01	Negative	0	0		-3.374	43.751	0.976	97.872
UN15	Unknown	2018-02-01	Negative	0	0		-3.374	43.751	0.976	97.872
UN16	Unknown	2018-02-01	Negative	0	0		-3.374	43.751	0.976	97.872
UN17	Unknown	2018-02-01	Negative	0	0		-3.374	43.751	0.976	97.872
KP1	Known Population	2018-05-01	Uncertain	0	0		-3.326	45.757	0.939	99.83
KP2	Known Population	2018-05-01	Positive	100.346	26.2163	38.3025	-3.194	44.671	0.973	105.64
KP3	Known Population	2018-05-01	Negative	0	0		-3.194	44.671	0.973	105.64
KP4	Known Population	2018-05-01	Negative	0	0		-3.194	44.671	0.973	105.64
KP5	Known Population	2018-05-01	Positive	2144.39	516.506	34.0517	-3.194	44.671	0.973	105.64
KP6	Known Population	2018-05-01	Positive	237.294	166.659	37.281	-3.194	44.671	0.973	105.64
KP7	Known Population	2018-05-01	Positive	141.554	48.0963	37.8424	-3.194	44.671	0.973	105.64
KP8	Known Population	2018-05-01	Negative	0	0		-3.194	44.671	0.973	105.64
HR1	Historical Record	2018-05-01	Negative	0	0		-3.194	44.671	0.973	105.64
HR2	Historical Record	2018-05-01	Negative	0	0		-3.194	44.671	0.973	105.64
HR3	Historical Record	2018-05-01	Negative	0	0		-3.194	44.671	0.973	105.64
HR4	Historical Record	2018-05-01	Negative	0	0		-3.194	44.671	0.973	105.64
HR5	Historical Record	2018-05-01	Negative	0	0		-3.194	44.671	0.973	105.64
HR6	Historical Record	2018-05-01	Negative	0	0		-3.194	44.671	0.973	105.64
HR7	Historical Record	2018-05-01	Negative	0	0		-3.194	44.671	0.973	105.64
HR8	Historical Record	2018-05-01	Negative	0	0		-3.194	44.671	0.973	105.64
HR9	Historical Record	2018-05-01	Negative	0	0		-3.194	44.671	0.973	105.64
UN1	Unknown	2018-05-01	Negative	0	0		-3.326	45.757	0.939	99.83
UN2	Unknown	2018-05-01	Negative	0	0		-3.194	44.671	0.973	105.64
UN3	Unknown	2018-05-01	Negative	0	0		-3.194	44.671	0.973	105.64
UN4	Unknown	2018-05-01	Negative	0	0		-3.326	45.757	0.939	99.83
UN5	Unknown	2018-05-01	Negative	0	0		-3.194	44.671	0.973	105.64
UN6	Unknown	2018-05-01	Negative	0	0		-3.194	44.671	0.973	105.64
UN7	Unknown	2018-05-01	Negative	0	0		-3.194	44.671	0.973	105.64
UN8	Unknown	2018-05-01	Negative	0	0		-3.194	44.671	0.973	105.64
UN9	Unknown	2018-05-01	Negative	0	0		-3.194	44.671	0.973	105.64
UN10	Unknown	2018-05-01	Negative	0	0		-3.194	44.671	0.973	105.64
UN11	Unknown	2018-05-01	Negative	0	0		-3.194	44.671	0.973	105.64
UN12	Unknown	2018-05-01	Negative	0	0		-3.194	44.671	0.973	105.64
UN13	Unknown	2018-05-01	Negative	0	0		-3.194	44.671	0.973	105.64
UN14	Unknown	2018-05-01	Negative	0	0		-3.194	44.671	0.973	105.64
UN15	Unknown	2018-05-01	Negative	0	0		-3.194	44.671	0.973	105.64
UN16	Unknown	2018-05-01	Negative	0	0		-3.194	44.671	0.973	105.64
UN17	Unknown	2018-05-01	Negative	0	0		-3.194	44.671	0.973	105.64
KP1	Known Population	2018-08-01	Positive	213.052	127.521	36.4644	-3.559	44.6	0.994	90.962
KP2	Known Population	2018-08-01	Negative	0	0		-3.477	45.599	0.987	93.908
KP3	Known Population	2018-08-01	Negative	0	0		-3.477	45.599	0.987	93.908
KP4	Known Population	2018-08-01	Negative	0	0		-3.477	45.599	0.987	93.908
KP5	Known Population	2018-08-01	Positive	381.371	291.348	36.8838	-3.477	45.599	0.987	93.908
KP6	Known Population	2018-08-01	Positive	2761.87	1936.8	33.8466	-3.477	45.599	0.987	93.908
KP7	Known Population	2018-08-01	Negative	0	0		-3.477	45.599	0.987	93.908
KP8	Known Population	2018-08-01	Negative	0	0		-3.477	45.599	0.987	93.908
HR1	Historical Record	2018-08-01	Uncertain	115.124	0	37.2633	-3.326	45.757	0.939	99.83
HR2	Historical Record	2018-08-01	Negative	0	0		-3.477	45.599	0.987	93.908
HR3	Historical Record	2018-08-01	Negative	0	0		-3.477	45.599	0.987	93.908
HR4	Historical Record	2018-08-01	Negative	0	0		-3.559	44.6	0.994	90.962
HR5	Historical Record	2018-08-01	Negative	0	0		-3.477	45.599	0.987	93.908
HR6	Historical Record	2018-08-01	Negative	0	0		-3.477	45.599	0.987	93.908
HR7	Historical Record	2018-08-01	Negative	0	0		-3.477	45.599	0.987	93.908
HR8	Historical Record	2018-08-01	Negative	0	0		-3.477	45.599	0.987	93.908
HR9	Historical Record	2018-08-01	Negative	0	0		-3.477	45.599	0.987	93.908
UN1	Unknown	2018-08-01	Negative	0	0		-3.477	45.599	0.987	93.908
UN2	Unknown	2018-08-01	Negative	0	0		-3.477	45.599	0.987	93.908
UN3	Unknown	2018-08-01	Negative	0	0		-3.477	45.599	0.987	93.908
UN4	Unknown	2018-08-01	Negative	0	0		-3.477	45.599	0.987	93.908
UN5	Unknown	2018-08-01	Negative	0	0		-3.477	45.599	0.987	93.908
UN6	Unknown	2018-08-01	Negative	0	0		-3.559	44.6	0.994	90.962
UN7	Unknown	2018-08-01	Negative	0	0		-3.477	45.599	0.987	93.908
UN8	Unknown	2018-08-01	Negative	0	0		-3.477	45.599	0.987	93.908
UN9	Unknown	2018-08-01	Negative	0	0		-3.477	45.599	0.987	93.908
UN10	Unknown	2018-08-01	Negative	0	0		-3.477	45.599	0.987	93.908
UN11	Unknown	2018-08-01	Negative	0	0		-3.477	45.599	0.987	93.908
UN12	Unknown	2018-08-01	Negative	0	0		-3.477	45.599	0.987	93.908
UN13	Unknown	2018-08-01	Negative	0	0		-3.477	45.599	0.987	93.908
UN14	Unknown	2018-08-01	Negative	0	0		-3.477	45.599	0.987	93.908
UN15	Unknown	2018-08-01	Negative	0	0		-3.477	45.599	0.987	93.908
UN16	Unknown	2018-08-01	Negative	0	0		-3.477	45.599	0.987	93.908
UN17	Unknown	2018-08-01	Negative	0	0		-3.477	45.599	0.987	93.908
KP1	Known Population	2018-10-01	Negative	0	0		-3.559	44.6	0.994	90.962
KP2	Known Population	2018-10-01	Negative	0	0		-3.818	45.928	0.922	82.79
KP3	Known Population	2018-10-01	Negative	0	0		-3.818	45.928	0.922	82.79
KP4	Known Population	2018-10-01	Negative	0	0		-3.818	45.928	0.922	82.79
KP5	Known Population	2018-10-01	Positive	72.4402	5.04063	38.83	-3.818	45.928	0.922	82.79
KP6	Known Population	2018-10-01	Negative	0	0		-3.818	45.928	0.922	82.79
KP7	Known Population	2018-10-01	Uncertain	0	0		-3.326	45.757	0.939	99.83
KP8	Known Population	2018-10-01	Negative	0	0		-3.818	45.928	0.922	82.79
HR1	Historical Record	2018-10-01	Negative	0	0		-3.559	44.6	0.994	90.962
HR2	Historical Record	2018-10-01	Negative	0	0		-3.559	44.6	0.994	90.962
HR3	Historical Record	2018-10-01	Negative	0	0		-3.818	45.928	0.922	82.79
HR4	Historical Record	2018-10-01	Negative	0	0		-3.818	45.928	0.922	82.79
HR5	Historical Record	2018-10-01	Negative	0	0		-3.818	45.928	0.922	82.79
HR6	Historical Record	2018-10-01	Negative	0	0		-3.818	45.928	0.922	82.79
HR7	Historical Record	2018-10-01	Negative	0	0		-3.818	45.928	0.922	82.79
HR8	Historical Record	2018-10-01	Positive	1002.34	200.216	34.4888	-3.818	45.928	0.922	82.79
HR9	Historical Record	2018-10-01	Uncertain	0	0		-3.326	45.757	0.939	99.83
UN1	Unknown	2018-10-01	Negative	0	0		-3.818	45.928	0.922	82.79
UN2	Unknown	2018-10-01	Negative	0	0		-3.818	45.928	0.922	82.79
UN3	Unknown	2018-10-01	Negative	0	0		-3.818	45.928	0.922	82.79
UN4	Unknown	2018-10-01	Negative	0	0		-3.818	45.928	0.922	82.79
UN5	Unknown	2018-10-01	Negative	0	0		-3.818	45.928	0.922	82.79
UN6	Unknown	2018-10-01	Negative	0	0		-3.818	45.928	0.922	82.79
UN7	Unknown	2018-10-01	Negative	0	0		-3.818	45.928	0.922	82.79
UN8	Unknown	2018-10-01	Negative	0	0		-3.818	45.928	0.922	82.79
UN9	Unknown	2018-10-01	Negative	0	0		-3.818	45.928	0.922	82.79
UN10	Unknown	2018-10-01	Negative	0	0		-3.818	45.928	0.922	82.79
UN11	Unknown	2018-10-01	Negative	0	0		-3.818	45.928	0.922	82.79
UN12	Unknown	2018-10-01	Negative	0	0		-3.818	45.928	0.922	82.79
UN13	Unknown	2018-10-01	Negative	0	0		-3.818	45.928	0.922	82.79
UN14	Unknown	2018-10-01	Negative	0	0		-3.818	45.928	0.922	82.79
UN15	Unknown	2018-10-01	Negative	0	0		-3.818	45.928	0.922	82.79
UN16	Unknown	2018-10-01	Negative	0	0		-3.818	45.928	0.922	82.79
UN17	Unknown	2018-10-01	Negative	0	0		-3.818	45.928	0.922	82.79
KP1	Known Population	2019-02-01	Uncertain	144.312	0	36.914	-3.326	45.757	0.939	99.83
KP2	Known Population	2019-02-01	Positive	468.559	361.532	35.374	-3.559	44.6	0.994	90.962
KP3	Known Population	2019-02-01	Negative	0	0		-3.131	44.678	0.957	108.615
KP4	Known Population	2019-02-01	Positive	252.795	10.4008	36.048	-3.559	44.6	0.994	90.962
KP5	Known Population	2019-02-01	Uncertain	0	0		-3.559	44.6	0.994	90.962
KP6	Known Population	2019-02-01	Positive	418.459	415.005	35.7914	-3.559	44.6	0.994	90.962
KP7	Known Population	2019-02-01	Negative	0	0		-3.131	44.678	0.957	108.615
KP8	Known Population	2019-02-01	Negative	0	0		-3.131	44.678	0.957	108.615
HR1	Historical Record	2019-02-01	Negative	0	0		-3.559	44.6	0.994	90.962
HR2	Historical Record	2019-02-01	Negative	0	0		-3.131	44.678	0.957	108.615
HR3	Historical Record	2019-02-01	Negative	0	0		-3.131	44.678	0.957	108.615
HR4	Historical Record	2019-02-01	Negative	0	0		-3.131	44.678	0.957	108.615
HR5	Historical Record	2019-02-01	Negative	0	0		-3.559	44.6	0.994	90.962
HR6	Historical Record	2019-02-01	Negative	0	0		-3.131	44.678	0.957	108.615
HR7	Historical Record	2019-02-01	Negative	0	0		-3.131	44.678	0.957	108.615
HR8	Historical Record	2019-02-01	Negative	0	0		-3.131	44.678	0.957	108.615
HR9	Historical Record	2019-02-01	Negative	0	0		-3.131	44.678	0.957	108.615
UN1	Unknown	2019-02-01	Negative	0	0		-3.131	44.678	0.957	108.615
UN2	Unknown	2019-02-01	Negative	0	0		-3.131	44.678	0.957	108.615
UN3	Unknown	2019-02-01	Negative	0	0		-3.131	44.678	0.957	108.615
UN4	Unknown	2019-02-01	Negative	0	0		-3.131	44.678	0.957	108.615
UN5	Unknown	2019-02-01	Negative	0	0		-3.559	44.6	0.994	90.962
UN6	Unknown	2019-02-01	Negative	0	0		-3.131	44.678	0.957	108.615
UN7	Unknown	2019-02-01	Negative	0	0		-3.131	44.678	0.957	108.615
UN8	Unknown	2019-02-01	Negative	0	0		-3.131	44.678	0.957	108.615
UN9	Unknown	2019-02-01	Negative	0	0		-3.131	44.678	0.957	108.615
UN10	Unknown	2019-02-01	Negative	0	0		-3.131	44.678	0.957	108.615
UN11	Unknown	2019-02-01	Negative	0	0		-3.131	44.678	0.957	108.615
UN12	Unknown	2019-02-01	Negative	0	0		-3.559	44.6	0.994	90.962
UN13	Unknown	2019-02-01	Negative	0	0		-3.131	44.678	0.957	108.615
UN14	Unknown	2019-02-01	Negative	0	0		-3.131	44.678	0.957	108.615
UN15	Unknown	2019-02-01	Negative	0	0		-3.131	44.678	0.957	108.615
UN16	Unknown	2019-02-01	Negative	0	0		-3.131	44.678	0.957	108.615
UN17	Unknown	2019-02-01	Positive	176.7	112.172	36.7749	-3.559	44.6	0.994	90.962
KP1	Known Population	2019-05-01	Negative	0	0		-3.487	44.705	0.992	93.529
KP2	Known Population	2019-05-01	Negative	0	0		-3.487	44.705	0.992	93.529
KP3	Known Population	2019-05-01	Negative	0	0		-3.487	44.705	0.992	93.529
KP4	Known Population	2019-05-01	Negative	0	0		-3.559	44.6	0.994	90.962
KP5	Known Population	2019-05-01	Positive	5365	10.4146	38.6511	-3.487	44.705	0.992	93.529
KP6	Known Population	2019-05-01	Negative	0	0		-3.487	44.705	0.992	93.529
KP7	Known Population	2019-05-01	Positive	79.3383	37.9051	38.1725	-3.487	44.705	0.992	93.529
KP8	Known Population	2019-05-01	Negative	0	0		-3.487	44.705	0.992	93.529
HR1	Historical Record	2019-05-01	Negative	0	0		-3.487	44.705	0.992	93.529
HR2	Historical Record	2019-05-01	Negative	0	0		-3.487	44.705	0.992	93.529
HR3	Historical Record	2019-05-01	Negative	0	0		-3.487	44.705	0.992	93.529
HR4	Historical Record	2019-05-01	Negative	0	0		-3.487	44.705	0.992	93.529
HR5	Historical Record	2019-05-01	Negative	0	0		-3.487	44.705	0.992	93.529
HR6	Historical Record	2019-05-01	Negative	0	0		-3.487	44.705	0.992	93.529
HR7	Historical Record	2019-05-01	Negative	0	0		-3.487	44.705	0.992	93.529
HR8	Historical Record	2019-05-01	Negative	0	0		-3.487	44.705	0.992	93.529
HR9	Historical Record	2019-05-01	Negative	0	0		-3.487	44.705	0.992	93.529
UN1	Unknown	2019-05-01	Negative	0	0		-3.487	44.705	0.992	93.529
UN2	Unknown	2019-05-01	Negative	0	0		-3.487	44.705	0.992	93.529
UN3	Unknown	2019-05-01	Negative	0	0		-3.487	44.705	0.992	93.529
UN4	Unknown	2019-05-01	Negative	0	0		-3.487	44.705	0.992	93.529
UN5	Unknown	2019-05-01	Negative	0	0		-3.487	44.705	0.992	93.529
UN6	Unknown	2019-05-01	Negative	0	0		-3.487	44.705	0.992	93.529
UN7	Unknown	2019-05-01	Negative	0	0		-3.487	44.705	0.992	93.529
UN8	Unknown	2019-05-01	Negative	0	0		-3.487	44.705	0.992	93.529
UN9	Unknown	2019-05-01	Negative	0	0		-3.487	44.705	0.992	93.529
UN10	Unknown	2019-05-01	Negative	0	0		-3.487	44.705	0.992	93.529
UN11	Unknown	2019-05-01	Negative	0	0		-3.487	44.705	0.992	93.529
UN12	Unknown	2019-05-01	Negative	0	0		-3.487	44.705	0.992	93.529
UN13	Unknown	2019-05-01	Negative	0	0		-3.487	44.705	0.992	93.529
UN14	Unknown	2019-05-01	Negative	0	0		-3.487	44.705	0.992	93.529
UN15	Unknown	2019-05-01	Negative	0	0		-3.487	44.705	0.992	93.529
UN16	Unknown	2019-05-01	Negative	0	0		-3.487	44.705	0.992	93.529
UN17	Unknown	2019-05-01	Negative	0	0		-3.559	44.6	0.994	90.962
KP1	Known Population	2019-08-01	Uncertain	0	0		-3.326	45.757	0.939	99.83
KP2	Known Population	2019-08-01	Positive	169.761	56.4231	34.6311	-3.472	39.869	0.966	94.101
KP3	Known Population	2019-08-01	Negative	0	0		-3.559	44.6	0.994	90.962
KP4	Known Population	2019-08-01	Positive	251.031	162.061	36.2388	-3.559	44.6	0.994	90.962
KP5	Known Population	2019-08-01	Positive	28.0529	1.61378	37.2332	-3.472	39.869	0.966	94.101
KP6	Known Population	2019-08-01	Negative	0	0		-3.472	39.869	0.966	94.101
KP7	Known Population	2019-08-01	Positive	132.442	18.4772	37.0542	-3.559	44.6	0.994	90.962
KP8	Known Population	2019-08-01	Negative	0	0		-3.472	39.869	0.966	94.101
HR1	Historical Record	2019-08-01	Negative	0	0		-3.472	39.869	0.966	94.101
HR2	Historical Record	2019-08-01	Negative	0	0		-3.472	39.869	0.966	94.101
HR3	Historical Record	2019-08-01	Negative	0	0		-3.559	44.6	0.994	90.962
HR4	Historical Record	2019-08-01	Negative	0	0		-3.472	39.869	0.966	94.101
HR5	Historical Record	2019-08-01	Negative	0	0		-3.472	39.869	0.966	94.101
HR6	Historical Record	2019-08-01	Negative	0	0		-3.472	39.869	0.966	94.101
HR7	Historical Record	2019-08-01	Negative	0	0		-3.472	39.869	0.966	94.101
HR8	Historical Record	2019-08-01	Negative	0	0		-3.472	39.869	0.966	94.101
HR9	Historical Record	2019-08-01	Negative	0	0		-3.472	39.869	0.966	94.101
UN1	Unknown	2019-08-01	Negative	0	0		-3.472	39.869	0.966	94.101
UN2	Unknown	2019-08-01	Negative	0	0		-3.472	39.869	0.966	94.101
UN3	Unknown	2019-08-01	Negative	0	0		-3.472	39.869	0.966	94.101
UN4	Unknown	2019-08-01	Negative	0	0		-3.472	39.869	0.966	94.101
UN5	Unknown	2019-08-01	Negative	0	0		-3.472	39.869	0.966	94.101
UN6	Unknown	2019-08-01	Negative	0	0		-3.472	39.869	0.966	94.101
UN7	Unknown	2019-08-01	Negative	0	0		-3.472	39.869	0.966	94.101
UN8	Unknown	2019-08-01	Negative	0	0		-3.472	39.869	0.966	94.101
UN9	Unknown	2019-08-01	Negative	0	0		-3.472	39.869	0.966	94.101
UN10	Unknown	2019-08-01	Negative	0	0		-3.472	39.869	0.966	94.101
UN11	Unknown	2019-08-01	Uncertain	0	0		-3.559	44.6	0.994	90.962
UN12	Unknown	2019-08-01	Negative	0	0		-3.472	39.869	0.966	94.101
UN13	Unknown	2019-08-01	Negative	0	0		-3.472	39.869	0.966	94.101
UN14	Unknown	2019-08-01	Negative	0	0		-3.472	39.869	0.966	94.101
UN15	Unknown	2019-08-01	Negative	0	0		-3.472	39.869	0.966	94.101
UN16	Unknown	2019-08-01	Negative	0	0		-3.472	39.869	0.966	94.101
UN17	Unknown	2019-08-01	Negative	0	0		-3.472	39.869	0.966	94.101
