# Supplementary material for: Using eDNA techniques to find the endangered big-headed turtle (Platysternon megacephalum)
Source: PLoS One. 2022 Feb 7;17(2):e0262015. doi: 10.1371/journal.pone.0262015 (PMC8820637; doi:10.1371/journal.pone.0262015)
Supplement: S3 Table — (XLSX) [file pone.0262015.s003.xlsx]

## Sheet: Supplementary Table 2
Sampling Site	eDNA Sampling Season		Capture rate
KP1	November	2016	0.09375
	May	2017	0.12
	November	2017	0
	May	2018	0.266667
	August	2018	0.2
	November	2018	0.0666667
	Febrary	2019	0.266667
	May	2019	0.25
	August	2019	0
KP2	November	2016	0.0666667
	May	2018	0.266667
	August	2018	0.2
KP3	November	2016	0
	August	2017	0
	May	2018	0
	August	2018	0
	May	2019	0
KP4	May	2018	0.1
KP5	November	2016	0.586207
	Febrary	2017	0.3
	August	2017	0.6
	May	2018	0.214286
	August	2018	0.733333
	Febrary	2019	0.4
	May	2019	1.06667
	August	2019	0.6
KP6	August	2017	0.466667
	Febrary	2019	0
	August	2019	0.333333
KP7	November	2016	0.3
	August	2017	0.666667
	August	2018	0.933333
	May	2019	0.933333
	August	2019	0.533333
KP8	August	2017	0.0333333
Numbers are corrected to 4 decimal places.
